# Supplementary material for: Combined Treatment of MCF-7 Cells with AICAR and Methotrexate, Arrests Cell Cycle and Reverses Warburg Metabolism through AMP-Activated Protein Kinase (AMPK) and FOXO1
Source: PLoS One. 2016 Feb 26;11(2):e0150232. doi: 10.1371/journal.pone.0150232 (PMC4769015; doi:10.1371/journal.pone.0150232)
Supplement: S1 Data — (XLSX) [file pone.0150232.s001.xlsx]

## Sheet: 1 A
sample-blank
0	0.26	0.217	0.261	0.238	0.202		0.299	0.123	0.212	0.335	0.198	0.245		average	0mM	0,003mM	0,01mM	0,03mM	0,1mM	0,3mM		average	0mM	0,003mM	0,01mM	0,03mM	0,1mM	0,3mM	MTXX
0.362	0.385	0.69	0.5	0.764	0.518		0.711	0.359	0.248	0.349	0.237	0.301		0mM AICAR	0.386333	0.4285	0.4845	0.46575	0.5375	0.50075		0mM AICAR	100	110.915	125.41	120.557	139.129	129.616
0.486	0.648	0.546	0.599	0.589	0.713		1.038	0.25	0.154	0.191	0.167	0.23		0,1 mM AICAR	0.65375	0.231	0.20275	0.26675	0.188	0.22875		0,1 mM AICAR	169.219	59.7929	52.4806	69.0466	48.6626	59.2105
0.311	0.421	0.485	0.503	0.559	0.57		0.567	0.192	0.197	0.192	0.15	0.139		0,3 mM AICAR	0.387	0.11275	0.0965	0.0855	0.08525	0.07775		0,3 mM AICAR	100.173	29.1846	24.9784	22.1311	22.0664	20.1251
														1 mM AICAR	0.3305	0.0515	0.04275	0.0605	0.04775	0.062		1 mM AICAR	85.5479	13.3305	11.0656	15.6601	12.3598	16.0483
0.371	0.101	0.126	0.15	0.101	0.06		0.387	0.106	0.039	0.051	0.063	0.084
0.465	0.125	0.128	0.084	0.112	0.097		0.348	0.039	0.032	0.071	0.048	0.083		STD	0mM	0,003mM	0,01mM	0,03mM	0,1mM	0,3mM		STD	0mM	0,003mM	0,01mM	0,03mM	0,1mM	0,3mM
0.396	0.096	0.068	0.054	0.058	0.099		0.354	0.027	0.035	0.046	0.034	0.046		0mM AICAR	0.0900019	0.161783	0.197964	0.144036	0.219178	0.215557		0mM AICAR	23.2964	41.8765	51.2417	37.2827	56.7329	55.7957
0.316	0.129	0.064	0.054	0.07	0.055		0.233	0.034	0.065	0.074	0.046	0.035		0,1 mM AICAR	0.307841	0.0998833	0.0389134	0.0870799	0.0382361	0.0671832		0,1 mM AICAR	79.6828	25.8542	10.0725	22.5401	9.89718	17.39
														0,3 mM AICAR	0.0618115	0.0166608	0.0352657	0.0452659	0.0254214	0.0234858		0,3 mM AICAR	15.9995	4.31255	9.1283	11.7168	6.58018	6.07916
														1 mM AICAR	0.0672235	0.0366652	0.0151079	0.0140594	0.0118989	0.0252323		1 mM AICAR	17.4004	9.49055	3.9106	3.63919	3.07995	6.53121

## Sheet: 1 B
	sample-blank
DAY 0		0.0925	0.1315	0.1485	0.1865	0.2415	0.1125	0.1025	0.1295	0.1165	0.1325				average	DAY 0	DAY 1	DAY 2	DAY 3	DAY 4	DAY 5	DAY 6
	0.2585	0.0855	0.1275	0.1325	0.2055	0.1955	0.0895	0.1095	0.0965	0.1505	0.1395	0.2605			CTl	0.151891	0.163196	0.148207	0.365928	0.546109	2.08904	1.85953
	0.1775	0.0775	0.1065	0.0975	0.1615	0.2245	0.0815	0.1115	0.0945	0.1285	0.1345	0.1695			MTX	0.120891	0.144109	0.117946	0.29271	0.2695	1.35657	1.74653
	0.2245	0.0905	0.1245	0.1075	0.1345	0.1615	0.1085	0.0915	0.0635	0.0865	0.1105	0.1605			Aicar	0.139022	0.139935	0.140685	0.257493	0.528413	2.02487	1.73605
	0.1115	0.0825	0.1165	0.0955	0.0925	0.2195	0.0935	0.0895	0.0975	0.0945	0.0865	0.0865			A+M	0.101674	0.0946739	0.0751196	0.114884	0.0651087	0.640261	0.601576
	0.2165	0.0615	0.1535	0.0645	0.0945	0.1825	0.1205	0.0665	0.0865	0.0815	0.0815	0.1625
	0.1785	0.0615	0.1465	0.2825	0.1005	0.1455	0.1035	0.0805	0.0685	0.0755	0.0875	0.0995			STD
		0.1315	0.2235	0.1035	0.1695	0.1635	0.1305	0.1125	0.0995	0.1495	0.1845				CTl	0.0536959	0.0739118	0.102678	0.20411	0.253053	0.576926	0.316968
															MTX	0.0399849	0.0418349	0.0822278	0.156226	0.208037	0.658701	0.238452
															Aicar	0.0589151	0.0748664	0.132826	0.0860949	0.249604	0.681229	0.212238
															A+M	0.0298658	0.0215125	0.0577867	0.0597723	0.0573337	0.592406	0.150108
DAY 1		0.1345	0.1355	0.1495	0.1235	0.1675	0.1305	0.1775	0.1555	0.1575	0.1425
	0.3575	0.1405	0.1975	0.1665	0.1495	0.1385	0.1145	0.1695	0.0955	0.1585	0.1465	0.2315
	0.3485	0.1475	0.1395	0.1325	0.0845	0.1005	0.1125	0.1855	0.0925	0.0985	0.1285	0.2535			average	DAY 0	DAY 1	DAY 2	DAY 3	DAY 4	DAY 5	DAY 6
	0.3095	0.1445	0.1535	0.1235	0.1005	0.1085	0.1085	0.1645	0.1075	0.1055	0.1175	0.1605			CTl	100	107.442	97.5741	240.914	359.539	1375.35	1224.25
	0.3545	0.1115	0.1065	0.1165	0.1035	0.1115	0.0735	0.1415	0.0745	0.1025	0.0835	0.1045			MTX	79.5907	94.8762	77.6514	192.71	177.43	893.116	1149.86
	0.3635	0.1475	0.1355	0.1195	0.1175	0.1535	0.0935	0.1035	0.0675	0.0665	0.0995	0.1295			Aicar	91.5271	92.1282	92.622	169.524	347.889	1333.1	1142.96
	0.2145	0.1165	0.1085	0.0715	0.0925	0.0825	0.0825	0.1085	0.0635	0.0715	0.0925	0.1225			A+M	66.9386	62.33	49.4561	75.6357	42.8653	421.526	396.057
		0.1455	0.1155	0.0865	0.1175	0.1265	0.0935	0.1275	0.0815	0.0895	0.1045
															STD
															CTl	35.3515	48.661	67.5999	134.379	166.602	379.828	208.681
															MTX	26.3247	27.5427	54.1359	102.853	136.965	433.666	156.988
DAY 2		0.15525	0.09425	0.16725	0.11925	0.09325	0.25925	0.11925	-0.00675	0.12125	0.11425				Aicar	38.7877	49.2895	87.4482	56.6819	164.33	448.498	139.73
	0.11225	0.20325	0.10225	0.11725	0.08725	0.12625	0.11725	0.13525	-0.02175	0.09525	0.11225	0.21225			A+M	19.6626	14.1631	38.0448	39.352	37.7466	390.019	98.8258
	0.43125	0.24825	0.08325	0.12525	0.12225	0.11925	0.14725	0.08425	-0.01175	0.07725	0.12525	0.29225
	0.45125	0.16725	0.05025	0.07825	0.07325	0.08125	0.20125	0.11925	-0.01375	0.08525	0.14825	0.20025
	0.46525	0.14725	0.08225	0.05825	0.06225	0.08725	0.11925	0.09425	-0.01675	0.02425	0.07025	0.12325
	0.43425	0.14825	0.07525	0.07325	0.09925	0.13325	0.14425	0.09025	-0.02275	0.02625	0.10325	0.09825
	0.50025	0.07825	0.04425	0.06525	0.05725	0.09525	0.10625	0.11825	-0.02775	0.03325	0.07925	0.11625
		0.08125	0.07125	0.13925	0.10925	0.12825	0.17125	0.11125	-0.01475	0.04825	0.13225
DAY 3		0.388667	0.178667	0.190667	0.544667	0.574667	0.301667	0.168667	0.259667	0.349667	0.193667
	0.565667	0.264667	0.198667	0.225667	0.277667	0.525667	0.327667	0.159667	0.290667	0.222667	0.149667	0.538667
	0.764667	0.464667	0.231667	0.197667	0.301667	0.229667	0.475667	0.162667	0.240667	0.184667	0.209667	0.579667
	0.800667	0.650667	0.115667	0.146667	0.207667	0.369667	0.643667	0.111667	0.376667	0.160667	0.128667	0.495667
	0.430667	0.196667	0.130667	0.183667	0.194667	0.197667	0.0946667	0.0606667	0.0776667	0.0576667	0.0776667	0.231667
	0.458667	0.385667	0.305667	0.137667	0.188667	0.297667	0.150667	0.0806667	0.107667	0.0776667	0.0866667	0.280667
	0.328667	0.234667	0.191667	0.219667	0.265667	0.272667	0.118667	0.0526667	0.0916667	0.0546667	0.0796667	0.160667
		0.237667	0.212667	0.240667	0.332667	0.277667	0.190667	0.152667	0.174667	0.0996667	0.0826667
DAY 4		0.6915	0.8515	0.5435	0.5795	0.2275	0.4475	0.2045	0.4055	0.2495	0.2795
	0.2815	0.3945	0.6325	0.3575	0.8125	0.0635	0.1495	0.0925	0.1195	0.0635	0.1525	0.9235
	0.6475	0.7825	0.6355	0.7265	0.5775	0.1375	0.2845	0.1195	0.2305	0.2275	0.2335	0.7285
	0.6615	0.7565	0.9425	0.7615	0.3865	0.1095	0.2225	0.0855	0.1405	0.1805	0.1885	0.4695
	0.5425	0.9815	0.8675	0.8295	0.4985	0.1405	0.1365	-0.0125	0.0295	-0.0055	0.0835	0.0775
	0.6465	0.7825	0.7265	0.6325	0.7455	0.1975	0.0445	0.0105	0.0695	0.0905	0.0245	0.1105
	0.7705	0.2685	0.4295	0.5245	0.4055	0.0875	0.0625	0.0015	0.1055	-0.0005	0.0205	0.2445
		0.2965	0.3885	0.4665	0.6765	0.2485	0.1045	0.0725	0.0855	0.0855	0.0565
DAY 5		2.341	1.962	2.565	2.704	2.087	2.139	0.869	0.913	1.227	1.839
	0.823	2.183	2.184	2.694	2.182	2.25	2.33	0.493	0.91	1.826	1.303	0.767
	0.82	2.436	2.194	1.961	1.834	2.437	2.438	0.457	0.82	1.999	1.737	0.985
	0.712	2.062	2.319	2.68	1.937	2.681	2.319	0.49	1.015	2.237	1.216	0.872
	0.472	2.284	2.218	2.462	1.948	2.46	1.859	0.139	0.149	0.458	0.489	0.376
	0.321	2.112	2.368	2.026	2.369	2.221	2.113	0.222	0.103	0.507	0.521	0.34
	0.394	2.671	2.669	2.528	2.052	2.405	1.75	0.315	0.138	0.523	0.38	0.356
		2.187	2.13	1.855	1.99	2.43	1.586	0.397	0.356	0.761	0.888
DAY 6		1.93475	1.47175	1.56275	1.89675	1.77275	1.43375	1.67775	1.51375	2.07375	1.57975
	1.68575	1.81575	1.70775	2.26475	2.05875	1.78675	1.58275	1.78775	1.51475	1.78675	2.00975	2.18275
	1.77275	2.19975	1.48775	1.74575	1.67675	1.67775	1.41975	1.47175	1.61575	1.77475	2.02175	2.02275
	1.39675	2.47275	1.83775	2.61675	1.67475	2.25175	1.87275	1.53775	1.50675	1.83775	2.10675	1.83875
	1.34275	1.56475	1.71775	2.15275	1.85275	1.99575	0.49575	0.39875	0.55275	0.58775	0.99975	0.90875
	1.62275	1.43575	1.53975	1.79875	1.68175	1.92475	0.50875	0.39975	0.49775	0.44475	0.67675	0.71575
	1.43775	1.71275	1.60175	1.94175	1.60075	1.94375	0.74875	0.41675	0.51875	0.60575	0.65375	0.66075
		1.66475	1.96375	2.01075	1.60375	1.81775	0.57375	0.52575	0.64575	0.68475	0.61475

## Sheet: 1 C
Day 1	1	2	3	average	STD	t
C	1.33	0.93	0.92	1.06	0.23388
MTX	1.09	0.62	0.88	0.863333	0.235443	0.362701
AICAR	0.69	0.66	0.75	0.7	0.0458258	0.0590276
AM	0.5	0.44	1.03	0.656667	0.324705	0.155786
DAY 6	1	2	3	average	STD	t
ctl	1.14	0.62	0.56	0.773333	0.318957
0,01 mM MTX	1.72	1.2	0.93	1.28333	0.401539	0.160065
0,1 mM AICAR	1.48	1.17	1.76	1.47	0.295127	0.0499813
0,1 mM AICAR+ 0,01 mM MTX	1.46	1.23	0.79	1.16	0.340441	0.224451

## Sheet: 3 A
DAY1	FL-1	Dio-FCCP							CTL	MTX	Aicar	A+M		fold
ctl1	151.39	65.9867		FCCP	85.4033	83.99		AVG	33	63.11	74.46	245.467		1	1.91242	2.25636	7.43838
ctl2	108.49	23.0867				88.51		STD	29.3153	59.5444	38.3918	50.6929		0.888342	1.80438	1.16339	1.53615
ctl3	95.33	9.92667				83.71		t-test	ctl/MTX	0.47593
MTX1	128.86	43.4567							ctl/AICAR	0.108165
MTX2	101.28	15.8767							CTL/A+M	0.00327452
MTX3	215.4	129.997
Aicar1	145.29	59.8867
Aicar2	153.23	67.8267
Aicar3	181.07	95.6667
A+M1	384.39	298.987
A+M2	324.64	239.237
A+M3	283.58	198.177
DAY6	FL-1	Dio-FCCP		FCCP	69.89	56.21			CTL	MTX	Aicar	A+M		fold
ctl1	116.93	47.04				50.95		AVG	31.72	45.0533	66.3467	204.073		1	1.42034	2.09164	6.43359
ctl2	75.75	5.86				102.51		STD	22.5226	37.5981	19.0445	20.4334		0.710044	1.18531	0.600393	0.644181
ctl3	112.15	42.26						t-test	ctl/MTX	0.626115
MTX1	84.85	14.96							ctl/AICAR	0.105376
MTX2	157.09	87.2							CTL/A+M	0.000603746
MTX3	102.89	33
Aicar1	116.6	46.71
Aicar2	140.52	70.63
Aicar3	151.59	81.7
A+M1	283.82	213.93
A+M2	287.6	217.71
A+M3	250.47	180.58

## Sheet: 3 B
DAY 1
cyclohyllin	B-actin	36B4	AVG		PGC1 a		FOXO1		ATP5g		IDH2
7.13	7.38	2.3	4.94642	ctl	1.54	0.311336	15.2	3.07293	12.6	2.5473	7.4	1.49603
7.2	0.967	2.73	2.66875	ctl	1.37	0.51335	9.77	3.6609	11.8	4.42155	7.46	2.79532
7.95	1.51	3.93	3.61337	ctl	1.16	0.32103	3.83	1.05995	6.23	1.72415	2.93	0.810878
8.44	1.06	6.14	3.80136	ctl	1.09	0.28674	5.07	1.33373	5.15	1.35478	2.28	0.599785
5.3	3.07	10.9	5.61841	MTX	1.96	0.348853	10.3	1.83326	13.6	2.42061	4.83	0.859674
4.5	2.76	1.97	2.9031	MTX	1.43	0.492576	9.76	3.36192	11.8	4.06461	5.03	1.73263
2.15	7.73	8.24	5.15444	MTX	5.96	1.15628	12.7	2.46389	11.1	2.15348	5.21	1.01078
10.7	12.7	1.76	6.20726	MTX	7.05	1.13577	9.39	1.51274	13.4	2.15876	3.78	0.608964
5.15	2.84	4.62	4.07308	Aicar	1.49	0.365817	6.83	1.67687	11.7	2.87252	5.32	1.30614
3.83	2.84	4.73	3.71928	Aicar	1.59	0.427502	7.24	1.94661	8.99	2.41713	5.5	1.47878
4.03	3.9	1.5	2.86739	Aicar	1.97	0.687036	7.07	2.46566	7.04	2.45519	2.67	0.93116
5.39	3.71	1.35	2.99984	Aicar	1.81	0.603365	7.18	2.39346	7.54	2.51346	2.59	0.863378
4.17	0.935	3.24	2.32897	A+M	4.36	1.87207	13.7	5.88242	16	6.86998	3.11	1.33535
1.14	0.917	3.9	1.59752	A+M	3.95	2.47258	15.6	9.76514	13.8	8.63839	3.97	2.4851
1.1	1.65	3.9	1.92006	A+M	1.4	0.729146	16.9	8.80183	11.9	6.19774	3.71	1.93224
1.1	2.03	3.7	2.02161	A+M	1.75	0.865648	16.5	8.16182	10.2	5.04549	3.02	1.49386
				DAY 1
					PGC1 a		FOXO1		ATP5g		IDH2
			AVG	ctl	0.358114	1	2.28188	1	2.51194	1	1.4255	1
				MTX	0.78337	2.18749	2.29295	1.00485	2.69937	1.07461	1.05301	0.738694
				Aicar	0.52093	1.45465	2.12065	0.929343	2.56458	1.02095	1.14486	0.803129
				A+M	1.48486	4.14634	8.1528	3.57285	6.6879	2.66244	1.81164	1.27088
			STD	ctl	0.104492	0.291785	1.28056	0.561189	1.36717	0.544269	0.990109	0.694568
				MTX	0.422932	1.181	0.814852	0.357097	0.918667	0.36572	0.482431	0.338429
				Aicar	0.149639	0.417853	0.374472	0.164107	0.209083	0.0832357	0.295755	0.207474
				A+M	0.832678	2.32518	1.65081	0.723445	1.50281	0.598266	0.515082	0.361333
						0.0987453		0.988829		0.827536		0.523987
						0.124655		0.817069		0.941806		0.606586
						0.0362808		0.00135561		0.00628005		0.514839

## Sheet: 3 C
DAY 6
				AVG
	B-actin	36B4	cyclohyllin			PGC1a		PGC1 b		FOXO1		ATP5g1		IDH2		Fumarase		ACO2
ctl	2.85	8.53	14.3	7.03142	ctl	5.08	0.722471	0.743	0.105668	1.72	0.244616	4.95	0.703983	5.03	0.71536	2.11	0.300081	3.39	0.482121
ctl	2.67	8.22	17.8	7.31029	ctl	5.62	0.76878	0.614	0.0839912	2.7	0.369343	5.38	0.735949	2.94	0.402173	1.62	0.221606	3.12	0.426796
ctl	2.69	8.44	19.3	7.5954	ctl	6.52	0.858414	0.681	0.0896595	3.41	0.448956	10.6	1.39558	3.25	0.427891	1.72	0.226453	2.9	0.38181
ctl	2.67	8.19	19.3	7.50097	ctl	6.8	0.906549	0.652	0.0869221	2.56	0.341289	6.16	0.821227	3.94	0.525265	1.69	0.225304	3.05	0.406614
MTX	2.89	8.8	5.8	5.28368	MTX	2.89	0.546968	0.869	0.164469	2.63	0.49776	8.12	1.53681	3.45	0.652955	3.38	0.639706	3.18	0.601854
MTX	2.88	10.6	5.79	5.6121	MTX	2.57	0.457939	1.29	0.22986	3.11	0.554159	9.47	1.68742	3.36	0.598706	3.53	0.628998	2.46	0.438338
MTX	2.87	10.8	5.65	5.5948	MTX	2.64	0.471867	0.459	0.0820404	3.88	0.693501	12.1	2.16272	3.92	0.70065	1.63	0.291342	2.8	0.500465
MTX	2.92	10.8	5.45	5.55991	MTX	4.16	0.748214	0.924	0.16619	3.92	0.705047	8.7	1.56477	2.95	0.530584	1.5	0.269789	2.78	0.500008
Aicar	2.93	15.3	11.2	7.94802	Aicar	12.2	1.53497	1.3	0.163563	3.53	0.444136	18.3	2.30246	2.91	0.366129	3.33	0.418972	3.14	0.395067
Aicar	2.89	12.7	17.4	8.6116	Aicar	6.21	0.721121	1.45	0.168378	3.38	0.392494	10.6	1.2309	3.49	0.405268	3.26	0.378559	2.94	0.3414
Aicar	2.81	7.3	4.73	4.59512	Aicar	4	0.870489	1.31	0.285085	3.52	0.76603	7.69	1.67351	5.87	1.27744	2.51	0.546232	2.47	0.537527
Aicar	2.82	6.36	4.03	4.16553	Aicar	2.51	0.602564	1.38	0.33129	3.55	0.852232	9.28	2.22781	5.5	1.32036	2.6	0.62417	3.46	0.830626
A+M	2.71	8.51	3.07	4.13694	A+M	27.9	6.74412	1.33	0.321494	3.18	0.768684	7.07	1.70899	5.19	1.25455	1.53	0.369839	2.99	0.722757
A+M	2.71	7.22	3.23	3.98324	A+M	27.6	6.92903	1.69	0.424278	2.97	0.745624	7.07	1.77494	3.51	0.881192	1.92	0.48202	2.4	0.602525
A+M	2.64	4.29	2.4	3.00671	A+M	27.4	9.11297	1.4	0.465626	2.86	0.951207	17.8	5.9201	4.55	1.51328	2.03	0.675158	2.68	0.891341
A+M	2.56	4.44	2.48	3.04339	A+M	25.7	8.44452	1.5	0.492871	3.47	1.14017	15.3	5.02728	4.85	1.59362	1.97	0.647304	2.51	0.824737
					DAY 6
						PGC1a		PGC1 b		FOXO1		ATP5g1		IDH2		Fumarase		ACO2
				AVG	ctl	0.814054	1	0.0915603	1	0.351051	1	0.914185	1	0.517672	1	0.243361	1	0.424335	1
					MTX	0.556247	0.683305	0.16064	1.75447	0.612617	1.74509	1.73793	1.90107	0.620724	1.19907	0.457459	1.87975	0.510166	1.20227
					Aicar	0.932287	1.14524	0.237079	2.58932	0.613723	1.74824	1.85867	2.03314	0.8423	1.62709	0.491983	2.02162	0.526155	1.23995
					A+M	7.80766	9.59109	0.426067	4.6534	0.901423	2.56778	3.60783	3.9465	1.31066	2.53184	0.54358	2.23364	0.76034	1.79184
				STD	ctl	0.0835871	0.10268	0.00968603	0.105789	0.0843477	0.240272	0.324724	0.355206	0.142055	0.274411	0.0378701	0.155613	0.0426916	0.100608
					MTX	0.133818	0.164385	0.0605938	0.66179	0.102786	0.292796	0.29065	0.317933	0.0731141	0.141236	0.204495	0.840295	0.0677327	0.159621
					Aicar	0.416477	0.511608	0.0842711	0.920389	0.229337	0.653287	0.503849	0.551145	0.527771	1.01951	0.113449	0.466175	0.219204	0.516581
					A+M	1.15651	1.42068	0.0752029	0.821348	0.183824	0.523638	2.18529	2.39043	0.320786	0.61967	0.143813	0.590947	0.125998	0.29693
				t-test	ctl/MTX		0.0170778		0.0653062		0.00767411		0.00917628		0.244527		0.0851852		0.0757259
					ctl/AICAR		0.597882		0.0139542		0.0751155		0.0197819		0.279758		0.00596115		0.396997
					CTL/A+M		1.97018e-05		0.000117711		0.00159868		0.0505766		0.00401496		0.00682219		0.00233039

## Sheet: 4 A
DAY 1														DAY 6
	CTL				MTX				AICAR						CTL				MTX				AICAR
					AM														AM
ECAR basline														ECAR basline
	2.85392	5.82738	2.19724	0.748168	2.11243	0.808138	1.26293	2.85901	2.73093	2.29002					0.894919	0.462252	0.389656	0.421783	0.172954	0.0799562	0.214415	0.55334	0.626172	0.83614
2.31968	2.10416	4.34749	2.27651	1.72617	2.13954	0.65632	2.24202	2.24353	3.31901	2.46644	2.89707			2.24482	0.517196	0.73614	0.303544	0.397024	0.394111	0.170855	0.369217	0.401248	0.448643	0.292841	0.949798
4.78299	2.72432	1.89313	2.32553	1.5735	0.812348	1.11429	3.00367	1.99728	2.54205	2.75994	2.1914			0.955648	0.61705	0.482003	0.396579	0.287767	0.757256		0.544213	0.577102	1.06468	0.251168	1.40138
3.44615	2.25273	1.47768	2.31738	1.44693	1.72378	1.8604	2.03485	2.61121	1.92603	1.61883	2.71688			1.03489	0.729755	0.724826	0.928401	0.196676	0.602468	0.595618	1.82839	0.904965	0.817599		1.00086
			2.0225	1.52496	1.87043	0.899085	2.94135											0.897311			3.84769
			4.28935	2.91655	2.9093	2.10258	3.47364													0.841857	3.29488
			4.41082	4.03227	2.86353	2.76518	4.20836											0.0722224	0.386042	0.366181	0.783665			negative value, removed
			4.30599	4.1862	3.48365	2.4249	4.08922											0.901623	0.827831	0.589475	1.31794
OCR baseline														OCR baseline
	20.9463	48.0327	15.2744	15.7122	17.0552	11.2418	13.7096	17.8043	15.6792	16.3229					6.14337	2.53392	1.41787	0.50889	0.144189	1.22492	1.57805	5.89781	6.45974	5.15129
30.8592	22.8445	25.9092	19.698	17.3413	15.3324	17.1448	17.3753	23.8379	21.3614	14.0995	18.9043			49.552	4.12744	2.99672	1.85879	2.14126	0.577463	3.25794	1.00245	2.43048	2.8079	4.17631	9.31659
29.1791	21.3345	21.8063	22.2111	20.6843	16.798	19.8045	19.7421	20.6329	19.947	17.0982	18.3323			4.44661	2.4742	2.11269	3.05083	1.5992	2.65654	3.28228	3.53804	6.08682	8.86426	5.65078	11.0124
25.6033	18.5668	22.3175	18.6702	16.1388	16.9457	15.8502	17.3859	17.4108	16.7076	14.4515	18.3656			4.38135	4.0856	2.48491	4.95246	2.97005	8.67312	6.78095	17.293	8.7062	7.95197	5.9173	4.97411
				16.6252	15.9559	11.9315	12.76											23.2555	28.1021	71.0546	67.1835
				11.0308	11.6864	14.6489	13.5567												18.373	31.849	49.9506			no protein content data
				13.8796	11.8678	13.7523	14.1677											9.84993	5.87683	12.0103	13.3954
				11.0489	10.9637	11.4078	9.35136											11.7327	17.9568	16.5688	19.0628
OCR antimycin														OCR antimycin
	10.2107	24.7771	8.05505	10.0605	9.11034	7.11402	8.23332	8.9484	8.85467	9.47025					1.71249	1.26666	1.1197	0.804629	0.681895	1.24132	1.35749	2.16769	2.0284	1.80425
10.4548	9.5207	11.4676	9.1246	9.9726	8.63158	9.27786	9.32622	10.6142	11.5055	7.84518	7.51369			10.0977	1.33597	1.44113	1.37645	1.55461	0.697358	2.11064	1.04986	1.71371	1.60888	1.58066	3.47835
10.457	9.39393	8.06032	9.55241	9.95669	9.27547	9.44487	7.79372	9.56807	11.5362	8.85553	8.08158			1.66218	1.14015	1.01019	1.75066	1.38757	1.76486	1.5421	1.99522	2.66493	3.21546	2.63968	3.03613
9.14753	7.99174	9.70771	9.12326	8.51753	8.34833	7.94503	9.67617	8.65906	9.29189	7.73477	19.1565			2.20495	1.78656	1.28854	1.98209	1.68528	3.38977	2.39746	5.67127	3.40519	2.60004	2.26185	1.60225
				9.27103	7.78847	7.5447	6.67917											6.74127	7.5482	22.5799	17.6637
				5.83218	6.43064	6.93471	7.98662												4.19507	9.61151	13.4231
				7.76264	7.05345	7.70239	6.77673											2.84303	2.36959	3.49326	4.0222
				6.11566	5.81785	6.12778	5.25138											3.3432	4.82556	4.39755	5.70411
(OCR base-OCR anti)/ECAR base														(OCR base-OCR anti)/ECAR base
	3.7617	3.99075	3.28565	7.55414	3.761	5.10782	4.33613	3.09754	2.49898	2.99239					4.95116	2.74147	0.765225				1.02865	6.74112	7.07687	4.00297
8.79623	6.33213	3.32184	4.64457	4.26884	3.13191	11.9864	3.59011	5.89416	2.96955	2.53576	3.93178			17.5756	5.39733	2.11317	1.58901	1.47761	-0.304216	6.71504		1.78634	2.67256	8.86365	6.14682
3.91432	4.38295	7.26098	5.44336	6.81766	9.26023	9.29706	3.97793	5.53994	3.30868	2.98654	4.67771			2.91366	2.16198	2.28732	3.27845	0.735427	1.17751		2.83495	5.92943	5.30565	11.9884	5.69171
4.77511	4.69432	8.53347	4.11972	5.26717	4.9875	4.24917	3.78884	3.35159	3.85025	4.14911				2.10303	3.15044	1.65056	3.19945	6.5324	8.7695	7.35956	6.35623	5.8577	6.5459		3.36896
				4.82256	4.3666	4.87921	2.06735											18.4041			12.87
				1.78246	1.80653	3.66892	1.60353			negative value, removed										26.4148	11.0862
				1.51701	1.68126	2.18789	1.75626											97.0183	9.08513	23.2592	11.9608			negative value, removed
				1.17845	1.47713	2.17743	1.00263											9.30492	15.8622	20.6476	10.136
	CTL	MTX	AICAR	AM											CTL	MTX	AICAR	AM
AVG	5.15047	5.71137	3.69886	2.37345										AVG	3.72519	3.88024	5.85558	22.1708
SD	1.7839	2.55996	1.05292	1.29259										SD	4.01725	3.26974	2.57409	24.2578
t		0.487557	0.0135019	2.62872e-05										t		0.917339	0.103271	0.00749663

## Sheet: 4 B
Day 1						RATIO=(NADtotal-NADH)/NADH
NAD			NADH			NAD+/NADH
ctl	127.405		ctl	60.6089		ctl	1.10209		NAD+/NADH				FOLD
ctl	151.396		ctl	57.0047		ctl	1.65584			average	STD		average	STD	t
mtx	87.9362		mtx	46.3375		mtx	0.897731		ctl	1.37897	0.391563		1	0.283953
mtx	112.164		mtx	53.452		mtx	1.0984		mtx	0.998065	0.141893		0.723777	0.102898	0.325113
aicar	153.458		aicar	58.0642		aicar	1.64291		aicar	1.21284	0.608217		0.879524	0.441067	0.77616
aicar	121.711		aicar	68.271		aicar	0.782762		a+m	0.773739	0.0980779		0.5611	0.0711242	0.16806
a+m	97.0884		a+m	56.9638		a+m	0.704388
a+m	121.351		a+m	65.8409		a+m	0.843091
Day 6						RATIO=(NADtotal-NADH)/NADH
NAD			NADH			NAD+/NADH			NAD+/NADH
ctl	238.874		ctl	128.181		ctl	0.863574		ctl	0.902999	0.0557562		1	0.0617455
ctl	207.793		ctl	106.976		ctl	0.942425		mtx	2.06177	1.23905		2.28324	1.37215	0.317319
mtx	85.1868		mtx	38.9759		mtx	1.18563		aicar	1.28012	0.631174		1.41763	0.698975	0.488559
mtx	141.957		mtx	36.049		mtx	2.93791		a+m	1.06772	0.0726456		1.18242	0.0804492	0.125983
aicar	72.2375		aicar	39.392		aicar	0.833811
aicar	98.18		aicar	36.0105		aicar	1.72643
a+m	99.5262		a+m	49.3595		a+m	1.01636
a+m	97.1696		a+m	45.8543		a+m	1.11909

## Sheet: 5 A
						DAY 1																											DAY 6
I.																											I.
DAY1																											DAY 6												DAY 6
	M2	M4	M5	M1		sum	G1	G2	S	multiple			G1	G2	S													M2	M4	M5	M1		sum	G1	G2	S	multiple			G1	G2	S	multiple
C1	4310	2089	377	7165		7542	0.601535	0.291556	0.106909	0.0526169		DAY1	0.558217	0.30928	0.132503	0.0557501											C1	1524	2919	1718	4671		6389	0.326268	0.62492	0.0488118	0.367801		C1	0.415661	0.402689	0.18165	0.210326
	3854	2469	497	7188		7685	0.536171	0.343489	0.120339	0.069143		MTX1	0.509703	0.378111	0.112186	0.138834												3158	2477	1148	6338		7486	0.498264	0.390817	0.110918	0.18113		MTX 6	0.509702	0.442852	0.0474456	0.18676
	4084	2227	346	7606		7952	0.536945	0.292795	0.17026	0.0454904		AICAR 1	0.487659	0.405236	0.107104	0.143239												3007	1369	584	7118		7702	0.42245	0.192329	0.385221	0.0820455		AICAR 6	0.472365	0.476711	0.0509244	0.234331
MTX1	3852	2839	608	7377		7985	0.522163	0.384845	0.0929917	0.0824183		AM 1	0.577725	0.381965	0.0403097	0.11033											MTX 6	4179	2604	1163	6984		8147	0.598368	0.372852	0.0287801	0.166523		AM 6	0.48281	0.481373	0.0358175	0.115481
	3470	2581	1197	6623		7820	0.523932	0.389703	0.0863657	0.180734																		3062	3054	1050	6474		7524	0.472969	0.471733	0.0552981	0.162187
	3512	2616	1115	7271		8386	0.483015	0.359785	0.1572	0.153349																		2813	2974	1423	6145		7568	0.457771	0.483971	0.0582587	0.23157		t-test
AICAR 1	3985	2648	875	7538		8413	0.528655	0.351287	0.120058	0.116079		t-test															AICAR 6	2819	2788	1251	5836		7087	0.483036	0.477724	0.0392392	0.214359		C1/MTX	0.288782
	3369	3021	1034	7022		8056	0.479778	0.430219	0.0900028	0.147251		C1/MTX	0.177833															2850	2948	1454	6022		7476	0.473265	0.489538	0.0371969	0.241448		c/AICAR	0.887507
	3240	3095	1186	7128		8314	0.454545	0.434203	0.111251	0.166386		c/AICAR	0.0290684															2662	2674	1428	5777		7205	0.460793	0.46287	0.0763372	0.247187		C/AM	0.903174
AM 1	4450	2909	833	7549		8382	0.589482	0.385349	0.0251689	0.110346		C/AM	0.377324														AM 6	2728	3323	917	6254		7171	0.436201	0.53134	0.0324592	0.146626
	4040	2968	983	7252		8235	0.557088	0.409266	0.0336459	0.135549																		2123	2650	488	4923		5411	0.431241	0.53829	0.0304692	0.0991265
	4467	2675	648	7615		8263	0.586605	0.35128	0.0621142	0.0850952																		4541	2927	787	7816		8603	0.580988	0.374488	0.0445241	0.100691
II.																											II.
DAY 1																											DAY 6												DAY 6
	M2	M4	M5	M1		sum	G1	G2	S	multiple			G1	G2	S	multiple												M2	M4	M5	M1		sum	G1	G2	S	multiple			G1	G2	S	multiple
C1	4287	2762	330	8882		9212	0.482662	0.310966	0.206372	0.0371538		C1	0.47184	0.353258	0.174902	0.0468621											C1	2868	2193	1729	5679		7408	0.505018	0.38616	0.108822	0.304455			0.511223	0.375996	0.112782	0.311058
	3861	2703	296	8091		8387	0.477197	0.334075	0.188728	0.0365839		MTX1	0.528999	0.353951	0.117049	0.0348615												3134	1996	1703	6012		7715	0.521291	0.332003	0.146707	0.283267		MTX 6	0.323187	0.544425	0.132388	0.537441
	3674	3344	539	8063		8602	0.455662	0.414734	0.129604	0.0668486		AICAR 1	0.517307	0.369358	0.113335	0.0488605												2861	2311	1948	5639		7587	0.507359	0.409824	0.0828161	0.345451		AICAR 6	0.302229	0.595383	0.102387	0.59371
MTX1	4186	3273	318	8078		8396	0.518198	0.405175	0.0766279	0.0393662		AM 1	0.536155	0.354369	0.109475	0.0586496											MTX 6	1677	2533	2304	4726		7030	0.354846	0.535971	0.109183	0.487516		AM 6	0.530594	0.372413	0.0969928	0.266719
	4163	2652	252	8207		8459	0.50725	0.323139	0.169611	0.0307055																		1015	2834	2917	4372		7289	0.232159	0.648216	0.119625	0.6672
	4507	2677	277	8026		8303	0.56155	0.333541	0.104909	0.0345128																		1886	2214	2256	4930		7186	0.382556	0.449087	0.168357	0.457606
AICAR 1	4319	2917	441	7998		8439	0.54001	0.364716	0.0952738	0.0551388		t-test															AICAR 6	1218	2905	2656	4472		7128	0.272361	0.649597	0.0780411	0.593918		t-test
	4097	2817	374	7936		8310	0.516255	0.354965	0.12878	0.047127		C1/MTX	0.238577															1591	2282	2483	4576		7059	0.347684	0.498689	0.153628	0.542614		C1/MTX	0.0261746
	3937	3085	352	7943		8295	0.495657	0.388392	0.115951	0.0443157		c/AICAR	0.199622															1234	2746	2775	4305		7080	0.286643	0.637863	0.0754936	0.644599		c/AICAR	0.00622933
AM 1	4222	2521	406	7829		8235	0.539277	0.322008	0.138715	0.0518585		C/AM	0.249496														AM 6	3061	2143	1412	5638		7050	0.542923	0.380099	0.0769777	0.250443		C/AM	0.0117055
	4417	2699	408	8109		8517	0.544703	0.33284	0.122457	0.0503145																		3029	1975	1406	5751		7157	0.526691	0.343419	0.12989	0.244479
	4102	3193	577	7821		8398	0.524485	0.40826	0.0672548	0.0737757																		2744	2069	1604	5255		6859	0.522169	0.39372	0.0841104	0.305233
III.
DAY 1
	M2	M4	M5	M1		sum	G1	G2	S	multiple			G1	G2	S	multiple
C1	4016	2160	601	7512		8113	0.534611	0.28754	0.177849	0.0800053		C1	0.50888	0.326869	0.164251	0.0817532
	3842	2912	664	7952		8616	0.483149	0.366197	0.150654	0.083501		MTX1	0.548927	0.326096	0.124977	0.0704829
												AICAR 1	0.529136	0.393934	0.0769306	0.0841773
MTX1	3949	3001	675	7705		8380	0.512524	0.389487	0.0979883	0.0876055		AM 1	0.542574	0.393068	0.0643581	0.0745756
	4640	2402	540	7961		8501	0.582841	0.301721	0.115438	0.0678307
	4558	2373	463	8266		8729	0.551415	0.28708	0.161505	0.0560126
AICAR 1	4141	3306	826	7951		8777	0.520815	0.415797	0.0633883	0.103886		t-test
	4619	3319	662	8231		8893	0.561171	0.403232	0.0355971	0.0804277		C1/MTX	0.507311
	4149	2978	560	8209		8769	0.505421	0.362773	0.131807	0.0682178		c/AICAR	0.104379
AM 1	4234	3331	657	7824		8481	0.541155	0.425741	0.0331033	0.0839724		C/AM	0.640974
	4451	3113	650	7875		8525	0.565206	0.395302	0.0394921	0.0825397
	4137	2842	454	7935		8389	0.521361	0.35816	0.120479	0.0572149
SUMMARY
DAY 1	I.					II.					III.					AVG					STD						I.					II.							AVG					STD
	G1	G2	S			G1	G2	S		0	G1	G2	S	multiple			G1	G2	S									G1	G2	S			G1	G2	S					G1	G2	S
C1	0.558217	0.30928	0.132503		C1	0.47184	0.353258	0.174902		C1	0.50888	0.326869	0.164251	0.0817532		C	0.512979	0.329802	0.157219		0.025019	0.0127799	0.0127346				C6	0.415661	0.402689	0.18165		C6	0.511223	0.375996	0.112782				C6	0.463442	0.389342	0.147216		0.0477809	0.0133466	0.0344343
MTX1	0.509703	0.378111	0.112186		MTX1	0.528999	0.353951	0.117049		MTX1	0.548927	0.326096	0.124977	0.0704829		MTX	0.52921	0.352719	0.118071		0.0113234	0.0150281	0.00372766				MTX 6	0.509702	0.442852	0.0474456		MTX 6	0.323187	0.544425	0.132388				MTX 6	0.416445	0.493638	0.089917		0.0932578	0.0507864	0.0424714
AICAR 1	0.487659	0.405236	0.107104		AICAR 1	0.517307	0.369358	0.113335		AICAR 1	0.529136	0.393934	0.0769306	0.0841773		AICAR	0.511367	0.389509	0.0991233		0.012336	0.0105909	0.0112412				AICAR 6	0.472365	0.476711	0.0509244		AICAR 6	0.302229	0.595383	0.102387				AICAR 6	0.387297	0.536047	0.076656		0.0850676	0.0593361	0.0257315
AM 1	0.577725	0.381965	0.0403097		AM 1	0.536155	0.354369	0.109475		AM 1	0.542574	0.393068	0.0643581	0.0745756		AM	0.552152	0.376467	0.0713811		0.0129203	0.0115045	0.0202729				AM 6	0.48281	0.481373	0.0358175		AM 6	0.530594	0.372413	0.0969928				AM 6	0.506702	0.426893	0.0664052		0.0238923	0.05448	0.0305877
G1					G2					S						t	G1	G2	S								G1					G2					S						t	G1	G2	S
C	0.558217	0.47184	0.50888		C	0.30928	0.353258	0.326869		C	0.132503	0.174902	0.164251			C/MTX	0.586285	0.309955	0.0419556								C	0.415661	0.511223	0		C	0.402689	0.375996			C	0.18165	0.112782				C/MTX	0.194043	0.0286099	0.155654
MTX	0.509703	0.528999	0.548927		MTX	0.378111	0.353951	0.326096		MTX	0.112186	0.117049	0.124977			c/AICAR	0.956699	0.022814	0.026777								MTX	0.509702	0.323187	0		MTX	0.442852	0.544425			MTX	0.0474456	0.132388				c/AICAR	0.143705	0.0221751	0.0497416
AICAR	0.487659	0.517307	0.529136		AICAR	0.405236	0.369358	0.393934		AICAR	0.107104	0.113335	0.0769306			C/AM	0.236561	0.0533259	0.0230559								AICAR	0.472365	0.302229	0		AICAR	0.476711	0.595383			AICAR	0.0509244	0.102387				C/AM	0.364292	0.113558	0.0481841
AM	0.577725	0.536155	0.542574		AM	0.381965	0.354369	0.393068		AM	0.0403097	0.109475	0.0643581														AM	0.48281	0.530594	0		AM	0.481373	0.372413			AM	0.0358175	0.0969928

## Sheet: 5 B
						DAY 1																											DAY 6
I.																											I.
DAY1																											DAY 6												DAY 6
	M2	M4	M5	M1		sum	G1	G2	S	multiple			G1	G2	S													M2	M4	M5	M1		sum	G1	G2	S	multiple			G1	G2	S	multiple
C1	4310	2089	377	7165		7542	0.601535	0.291556	0.106909	0.0526169		DAY1	0.558217	0.30928	0.132503	0.0557501											C1	1524	2919	1718	4671		6389	0.326268	0.62492	0.0488118	0.367801		C1	0.415661	0.402689	0.18165	0.210326
	3854	2469	497	7188		7685	0.536171	0.343489	0.120339	0.069143		MTX1	0.509703	0.378111	0.112186	0.138834												3158	2477	1148	6338		7486	0.498264	0.390817	0.110918	0.18113		MTX 6	0.509702	0.442852	0.0474456	0.18676
	4084	2227	346	7606		7952	0.536945	0.292795	0.17026	0.0454904		AICAR 1	0.487659	0.405236	0.107104	0.143239												3007	1369	584	7118		7702	0.42245	0.192329	0.385221	0.0820455		AICAR 6	0.472365	0.476711	0.0509244	0.234331
MTX1	3852	2839	608	7377		7985	0.522163	0.384845	0.0929917	0.0824183		AM 1	0.577725	0.381965	0.0403097	0.11033											MTX 6	4179	2604	1163	6984		8147	0.598368	0.372852	0.0287801	0.166523		AM 6	0.48281	0.481373	0.0358175	0.115481
	3470	2581	1197	6623		7820	0.523932	0.389703	0.0863657	0.180734																		3062	3054	1050	6474		7524	0.472969	0.471733	0.0552981	0.162187
	3512	2616	1115	7271		8386	0.483015	0.359785	0.1572	0.153349																		2813	2974	1423	6145		7568	0.457771	0.483971	0.0582587	0.23157		t-test
AICAR 1	3985	2648	875	7538		8413	0.528655	0.351287	0.120058	0.116079		t-test															AICAR 6	2819	2788	1251	5836		7087	0.483036	0.477724	0.0392392	0.214359		C1/MTX	0.288782
	3369	3021	1034	7022		8056	0.479778	0.430219	0.0900028	0.147251		C1/MTX	0.177833															2850	2948	1454	6022		7476	0.473265	0.489538	0.0371969	0.241448		c/AICAR	0.887507
	3240	3095	1186	7128		8314	0.454545	0.434203	0.111251	0.166386		c/AICAR	0.0290684															2662	2674	1428	5777		7205	0.460793	0.46287	0.0763372	0.247187		C/AM	0.903174
AM 1	4450	2909	833	7549		8382	0.589482	0.385349	0.0251689	0.110346		C/AM	0.377324														AM 6	2728	3323	917	6254		7171	0.436201	0.53134	0.0324592	0.146626
	4040	2968	983	7252		8235	0.557088	0.409266	0.0336459	0.135549																		2123	2650	488	4923		5411	0.431241	0.53829	0.0304692	0.0991265
	4467	2675	648	7615		8263	0.586605	0.35128	0.0621142	0.0850952																		4541	2927	787	7816		8603	0.580988	0.374488	0.0445241	0.100691
II.																											II.
DAY 1																											DAY 6												DAY 6
	M2	M4	M5	M1		sum	G1	G2	S	multiple			G1	G2	S	multiple												M2	M4	M5	M1		sum	G1	G2	S	multiple			G1	G2	S	multiple
C1	4287	2762	330	8882		9212	0.482662	0.310966	0.206372	0.0371538		C1	0.47184	0.353258	0.174902	0.0468621											C1	2868	2193	1729	5679		7408	0.505018	0.38616	0.108822	0.304455			0.511223	0.375996	0.112782	0.311058
	3861	2703	296	8091		8387	0.477197	0.334075	0.188728	0.0365839		MTX1	0.528999	0.353951	0.117049	0.0348615												3134	1996	1703	6012		7715	0.521291	0.332003	0.146707	0.283267		MTX 6	0.323187	0.544425	0.132388	0.537441
	3674	3344	539	8063		8602	0.455662	0.414734	0.129604	0.0668486		AICAR 1	0.517307	0.369358	0.113335	0.0488605												2861	2311	1948	5639		7587	0.507359	0.409824	0.0828161	0.345451		AICAR 6	0.302229	0.595383	0.102387	0.59371
MTX1	4186	3273	318	8078		8396	0.518198	0.405175	0.0766279	0.0393662		AM 1	0.536155	0.354369	0.109475	0.0586496											MTX 6	1677	2533	2304	4726		7030	0.354846	0.535971	0.109183	0.487516		AM 6	0.530594	0.372413	0.0969928	0.266719
	4163	2652	252	8207		8459	0.50725	0.323139	0.169611	0.0307055																		1015	2834	2917	4372		7289	0.232159	0.648216	0.119625	0.6672
	4507	2677	277	8026		8303	0.56155	0.333541	0.104909	0.0345128																		1886	2214	2256	4930		7186	0.382556	0.449087	0.168357	0.457606
AICAR 1	4319	2917	441	7998		8439	0.54001	0.364716	0.0952738	0.0551388		t-test															AICAR 6	1218	2905	2656	4472		7128	0.272361	0.649597	0.0780411	0.593918		t-test
	4097	2817	374	7936		8310	0.516255	0.354965	0.12878	0.047127		C1/MTX	0.238577															1591	2282	2483	4576		7059	0.347684	0.498689	0.153628	0.542614		C1/MTX	0.0261746
	3937	3085	352	7943		8295	0.495657	0.388392	0.115951	0.0443157		c/AICAR	0.199622															1234	2746	2775	4305		7080	0.286643	0.637863	0.0754936	0.644599		c/AICAR	0.00622933
AM 1	4222	2521	406	7829		8235	0.539277	0.322008	0.138715	0.0518585		C/AM	0.249496														AM 6	3061	2143	1412	5638		7050	0.542923	0.380099	0.0769777	0.250443		C/AM	0.0117055
	4417	2699	408	8109		8517	0.544703	0.33284	0.122457	0.0503145																		3029	1975	1406	5751		7157	0.526691	0.343419	0.12989	0.244479
	4102	3193	577	7821		8398	0.524485	0.40826	0.0672548	0.0737757																		2744	2069	1604	5255		6859	0.522169	0.39372	0.0841104	0.305233
III.
DAY 1
	M2	M4	M5	M1		sum	G1	G2	S	multiple			G1	G2	S	multiple
C1	4016	2160	601	7512		8113	0.534611	0.28754	0.177849	0.0800053		C1	0.50888	0.326869	0.164251	0.0817532
	3842	2912	664	7952		8616	0.483149	0.366197	0.150654	0.083501		MTX1	0.548927	0.326096	0.124977	0.0704829
												AICAR 1	0.529136	0.393934	0.0769306	0.0841773
MTX1	3949	3001	675	7705		8380	0.512524	0.389487	0.0979883	0.0876055		AM 1	0.542574	0.393068	0.0643581	0.0745756
	4640	2402	540	7961		8501	0.582841	0.301721	0.115438	0.0678307
	4558	2373	463	8266		8729	0.551415	0.28708	0.161505	0.0560126
AICAR 1	4141	3306	826	7951		8777	0.520815	0.415797	0.0633883	0.103886		t-test
	4619	3319	662	8231		8893	0.561171	0.403232	0.0355971	0.0804277		C1/MTX	0.507311
	4149	2978	560	8209		8769	0.505421	0.362773	0.131807	0.0682178		c/AICAR	0.104379
AM 1	4234	3331	657	7824		8481	0.541155	0.425741	0.0331033	0.0839724		C/AM	0.640974
	4451	3113	650	7875		8525	0.565206	0.395302	0.0394921	0.0825397
	4137	2842	454	7935		8389	0.521361	0.35816	0.120479	0.0572149
SUMMARY
DAY 1	I.					II.					III.					AVG					STD						I.					II.							AVG					STD
	G1	G2	S			G1	G2	S		0	G1	G2	S	multiple			G1	G2	S									G1	G2	S			G1	G2	S					G1	G2	S
C1	0.558217	0.30928	0.132503		C1	0.47184	0.353258	0.174902		C1	0.50888	0.326869	0.164251	0.0817532		C1	0.512979	0.329802	0.157219		0.025019	0.0127799	0.0127346				C6	0.415661	0.402689	0.18165		C6	0.511223	0.375996	0.112782				C6	0.463442	0.389342	0.147216		0.0477809	0.0133466	0.0344343
MTX1	0.509703	0.378111	0.112186		MTX1	0.528999	0.353951	0.117049		MTX1	0.548927	0.326096	0.124977	0.0704829		MTX1	0.52921	0.352719	0.118071		0.0113234	0.0150281	0.00372766				MTX 6	0.509702	0.442852	0.0474456		MTX 6	0.323187	0.544425	0.132388				MTX 6	0.416445	0.493638	0.089917		0.0932578	0.0507864	0.0424714
AICAR 1	0.487659	0.405236	0.107104		AICAR 1	0.517307	0.369358	0.113335		AICAR 1	0.529136	0.393934	0.0769306	0.0841773		AICAR 1	0.511367	0.389509	0.0991233		0.012336	0.0105909	0.0112412				AICAR 6	0.472365	0.476711	0.0509244		AICAR 6	0.302229	0.595383	0.102387				AICAR 6	0.387297	0.536047	0.076656		0.0850676	0.0593361	0.0257315
AM 1	0.577725	0.381965	0.0403097		AM 1	0.536155	0.354369	0.109475		AM 1	0.542574	0.393068	0.0643581	0.0745756		AM 1	0.552152	0.376467	0.0713811		0.0129203	0.0115045	0.0202729				AM 6	0.48281	0.481373	0.0358175		AM 6	0.530594	0.372413	0.0969928				AM 6	0.506702	0.426893	0.0664052		0.0238923	0.05448	0.0305877
																Ratio																							Ratio
																DAY 1	G1/S	G2/S	G1/G2																				DAY 6	G1/S	G2/S	G1/G2
																CTL	3.26284	2.09773	1.55541																				CTL	3.14804	2.6447	1.19032
																MTX	4.48214	2.98736	1.50037																				MTX	4.63143	5.48993	0.843623
																AICAR	5.1589	3.92954	1.31285																				AICAR	5.05241	6.99289	0.722506
																A+M	7.73527	5.27405	1.46666																				A+M	7.63046	6.42861	1.18695

[truncated: 6 more sheets: 6 A, 6 B, 6 C, 6 D, 7 A, 7 B]
